# Supplementary material for: Bis(2,4,6-trimethyl­phen­yl)zinc(II)
Source: Acta Crystallogr Sect E Struct Rep Online. 2009 Jun 20;65(Pt 7):m809. doi: 10.1107/S1600536809023186 (PMC2969329; doi:10.1107/S1600536809023186)
Supplement: Supplementary file 2 [file e-65-0m809-Isup2.hkl]

# 
# h,k,l, Fc-squared, Fo-squared, sigma(Fo-squared) and status flag 
# 
data_I
_shelx_title ' p4 in P4(2)/ncm' 
_shelx_refln_list_code          4 
_shelx_F_calc_maximum      174.22 
_exptl_crystal_F_000       640.00 
_reflns_d_resolution_high  0.7704 
 
loop_ 
 _symmetry_equiv_pos_as_xyz 
 'x, y, z' 
 '-x+1/2, -y+1/2, z' 
 '-y+1/2, x, z+1/2' 
 'y, -x+1/2, z+1/2' 
 '-x, y+1/2, -z+1/2' 
 'x+1/2, -y, -z+1/2' 
 'y+1/2, x+1/2, -z' 
 '-y, -x, -z' 
 '-x, -y, -z' 
 'x-1/2, y-1/2, -z' 
 'y-1/2, -x, -z-1/2' 
 '-y, x-1/2, -z-1/2' 
 'x, -y-1/2, z-1/2' 
 '-x-1/2, y, z-1/2' 
 '-y-1/2, -x-1/2, z' 
 'y, x, z' 
 
_cell_length_a    18.3059 
_cell_length_b    18.3059 
_cell_length_c     5.0494 
_cell_angle_alpha  90.000 
_cell_angle_beta   90.000 
_cell_angle_gamma  90.000 
 
_shelx_F_squared_multiplier     1.000 
 
loop_ 
 _refln_index_h 
 _refln_index_k 
 _refln_index_l 
 _refln_F_squared_calc 
 _refln_F_squared_meas 
 _refln_F_squared_sigma 
 _refln_observed_status 
   2   2   0     9323.32      183.01    649.08 o 
   1   3   0     1658.94     6271.63    415.71 o 
   3   3   0     3559.41      634.64      9.20 o 
   2   4   0     1322.31       56.82      2.07 o 
   4   4   0     4320.73     8132.96    159.29 o 
   1   5   0      974.64     3278.75     47.43 o 
   5   5   0     2326.13     1209.88     25.31 o 
   0   6   0    25234.42    27943.37    627.80 o 
   2   6   0    12973.53    21458.33    312.43 o 
   4   6   0     6941.09     4564.50     50.20 o 
   6   6   0     4844.04     6230.78     98.49 o 
   1   7   0      372.56     1273.31     15.98 o 
   3   7   0      121.87        9.59      3.04 o 
   7   7   0      102.59      334.52     12.05 o 
   0   8   0     3526.99     5146.86    124.44 o 
   2   8   0    11668.53    11230.81    132.67 o 
   4   8   0     8126.45    10706.03    104.38 o 
   6   8   0     2442.47     1645.08     26.82 o 
   8   8   0     8818.16    11664.54    239.26 o 
   1   9   0      104.43       31.68      3.32 o 
   3   9   0      604.64     1298.88     16.58 o 
   5   9   0       21.49       14.37      3.54 o 
   7   9   0      870.58      577.67     11.75 o 
   9   9   0       49.36       89.28     10.43 o 
   2  10   0     3315.76     4059.25     44.43 o 
   4  10   0     6601.31     6468.43     69.38 o 
   6  10   0     2777.40     3282.78     37.06 o 
   8  10   0     6598.49     6910.79     97.42 o 
  10  10   0     6608.56     8994.34    184.38 o 
   1  11   0       50.42       30.92      3.17 o 
   3  11   0       90.36       27.16      4.02 o 
   5  11   0       88.34      188.81      5.82 o 
   7  11   0      255.03      364.82      8.67 o 
   9  11   0      309.04      400.69     13.89 o 
  11  11   0     1400.88     1662.54     48.97 o 
   0  12   0      900.09      947.46     26.20 o 
   2  12   0     2452.23     1903.92     28.39 o 
   4  12   0     4222.98     4989.32     69.47 o 
   6  12   0     1911.42     1708.47     21.52 o 
   8  12   0      700.04      798.93     20.38 o 
  10  12   0     1723.51     1882.21     35.44 o 
  12  12   0     1906.65     2346.29     68.56 o 
   1  13   0        0.08        4.68      4.45 o 
   3  13   0       69.33       27.85      3.59 o 
   5  13   0      116.73      152.85      7.65 o 
   7  13   0       46.11       27.98      4.68 o 
   9  13   0       63.90       76.80      7.97 o 
  11  13   0        1.09       -3.08      7.75 o 
  13  13   0       29.50       59.28     22.15 o 
   0  14   0     1569.72     1528.99     45.87 o 
   2  14   0     2604.04     3001.92     42.62 o 
   4  14   0     2419.96     2327.01     32.18 o 
   6  14   0      996.75     1166.30     17.95 o 
   8  14   0      871.11      872.56     20.12 o 
  10  14   0      777.12      736.52     21.40 o 
  12  14   0      599.42      652.20     27.07 o 
  14  14   0      687.53      746.18     68.86 o 
   1  15   0        0.74        3.11      4.98 o 
   3  15   0       41.28       37.96      5.32 o 
   5  15   0      260.57      234.07      6.86 o 
   7  15   0      358.90      378.84     11.41 o 
   9  15   0      190.35      200.56     11.43 o 
  11  15   0       68.88       72.16     11.14 o 
  13  15   0       17.34       21.84     12.84 o 
  15  15   0        0.04       17.02     26.37 o 
   0  16   0     1391.79     1401.81     39.83 o 
   2  16   0     1172.11     1134.06     20.56 o 
   4  16   0     1247.58     1310.00     23.97 o 
   6  16   0     1865.37     2193.31     30.60 o 
   8  16   0     1502.68     1712.10     33.40 o 
  10  16   0      612.95      736.34     21.18 o 
  12  16   0      531.51      540.06     26.84 o 
  14  16   0      458.70      559.49     28.09 o 
  16  16   0      111.00      100.70     23.93 o 
   1  17   0       38.21       19.16      5.77 o 
   3  17   0        3.80        7.00      5.70 o 
   5  17   0      262.10      248.41      8.87 o 
   7  17   0       78.93       86.70      6.44 o 
   9  17   0      107.35      152.19     11.39 o 
  11  17   0       17.64        4.71     13.09 o 
  13  17   0        7.32       -4.69     13.48 o 
  15  17   0        5.98        2.68     15.49 o 
   0  18   0     1796.51     1849.63     48.66 o 
   2  18   0     1026.01      966.88     24.97 o 
   4  18   0     1070.82     1195.37     23.94 o 
   6  18   0     1293.46     1330.31     24.82 o 
   8  18   0      166.09      162.54     11.12 o 
  10  18   0       77.83       36.51     15.44 o 
  12  18   0      495.97      750.41     31.56 o 
  14  18   0      238.37      198.31     24.80 o 
   1  19   0      183.86      124.71      9.91 o 
   3  19   0       34.00       33.34     10.32 o 
   5  19   0      121.31      139.10     17.46 o 
   7  19   0       92.83      113.11     13.79 o 
   9  19   0      168.41      105.38     14.55 o 
  11  19   0        4.75        0.88     16.09 o 
  13  19   0        2.48       13.08     32.71 o 
   0  20   0      554.60      488.03     31.86 o 
   2  20   0      796.39      841.00     28.63 o 
   4  20   0      803.30      741.67     23.95 o 
   6  20   0      215.02      196.08     12.30 o 
   8  20   0       14.37        4.16     17.14 o 
  10  20   0       35.74       45.32     16.74 o 
  12  20   0      207.32      165.64     26.06 o 
   1  21   0        7.75       16.60      9.77 o 
   3  21   0        4.01        0.63     10.16 o 
   5  21   0        0.08       -5.92     13.19 o 
   7  21   0       21.39       54.84     17.77 o 
   9  21   0        0.42       -8.94     17.13 o 
  11  21   0       76.09       85.46     75.13 o 
   0  22   0       91.76       82.75     21.51 o 
   2  22   0      141.04       93.28     12.54 o 
   4  22   0      226.97      305.06     27.82 o 
   6  22   0      213.15      176.60     26.37 o 
   8  22   0      162.75      198.19     21.49 o 
   1  23   0        4.27        9.93     15.89 o 
   3  23   0        3.07      -16.13     17.65 o 
   5  23   0        0.61      -11.03     21.92 o 
   1   1   1      507.21      396.75      5.27 o 
   1   2   1      316.80      330.79      3.21 o 
   2   2   1     1716.74     1817.64     19.65 o 
   1   3   1    12443.70    14944.06     98.22 o 
   2   3   1    14592.42    19209.84    131.89 o 
   3   3   1    30351.89    47122.57    666.15 o 
   1   4   1      134.96      163.32      2.22 o 
   2   4   1     2924.18     2931.71     20.56 o 
   3   4   1     1040.06     1103.80      9.06 o 
   4   4   1     1799.90     1882.38     19.37 o 
   1   5   1    13218.15    15696.98    105.55 o 
   2   5   1      335.53      335.77      3.69 o 
   3   5   1     6586.12     6652.76     46.39 o 
   4   5   1      143.96      130.23      2.03 o 
   5   5   1    11317.58    13630.30    119.43 o 
   1   6   1       12.07        4.51      1.30 o 
   2   6   1       70.43       84.78      2.48 o 
   3   6   1       39.47       42.49      1.92 o 
   4   6   1      357.69      422.28      4.37 o 
   5   6   1     2036.09     2096.53     15.91 o 
   6   6   1      248.47      266.35      4.96 o 
   1   7   1     4816.72     4539.02     32.18 o 
   2   7   1     1206.90     1350.83     11.51 o 
   3   7   1     2632.60     2390.15     19.19 o 
   4   7   1      943.43      887.88     10.73 o 
   5   7   1     8516.99     9492.67     64.34 o 
   6   7   1      360.20      334.89      4.22 o 
   7   7   1     6270.83     6810.74     69.21 o 
   1   8   1       81.10      100.74      2.37 o 
   2   8   1      239.70      279.37      3.74 o 
   3   8   1      721.20      767.23      6.85 o 
   4   8   1      626.41      683.16      7.29 o 
   5   8   1      167.47      172.96      2.63 o 
   6   8   1       13.79       23.78      3.06 o 
   7   8   1      123.75      131.48      3.16 o 
   8   8   1      142.38      159.30      4.54 o 
   1   9   1     5050.17     5202.98     41.61 o 
   2   9   1       16.60       25.47      2.40 o 
   3   9   1     4214.99     4251.31     32.33 o 
   4   9   1        0.46       -1.63      1.70 o 
   5   9   1     2921.95     2857.11     24.41 o 
   6   9   1      300.13      279.62      4.03 o 
   7   9   1     2184.88     2038.30     20.38 o 
   8   9   1       64.39       50.17      3.84 o 
   9   9   1     1552.42     1538.77     20.54 o 
   1  10   1       85.88      101.56      2.95 o 
   2  10   1      345.40      400.79      6.33 o 
   3  10   1        4.33        7.96      2.26 o 
   4  10   1        0.01       -2.71      2.71 o 
   5  10   1       33.43       27.96      3.26 o 
   6  10   1       16.88       17.15      2.76 o 
   7  10   1        0.14       -1.55      2.45 o 
   8  10   1       15.23       12.74      2.75 o 
   9  10   1        0.93        0.11      3.08 o 
  10  10   1      175.35      192.74      7.33 o 
   1  11   1     6255.54     7079.72     58.80 o 
   2  11   1       69.37       54.02      2.78 o 
   3  11   1     2365.42     2482.89     23.24 o 
   4  11   1        9.06        9.24      3.10 o 
   5  11   1     3029.33     3085.40     26.56 o 
   6  11   1       61.29       89.57      3.37 o 
   7  11   1     3005.75     3265.18     31.88 o 
   8  11   1      153.10      148.19      4.31 o 
   9  11   1     1367.47     1459.81     15.49 o 
  10  11   1       63.84       61.15      3.66 o 
  11  11   1     1242.39     1265.58     32.86 o 
   1  12   1        3.85        0.15      2.42 o 
   2  12   1       29.21       23.80      2.57 o 
   3  12   1      314.70      369.80      5.53 o 
   4  12   1        4.85       -1.59      2.96 o 
   5  12   1       67.03       70.94      3.02 o 
   6  12   1        3.50        3.06      2.23 o 
   7  12   1      124.61      141.85      6.76 o 
   8  12   1       17.99       23.76      4.66 o 
   9  12   1      123.15      122.66      5.82 o 
  10  12   1      239.68      230.14      8.74 o 
  11  12   1       34.32       21.49      5.09 o 
  12  12   1      248.13      284.70     12.41 o 
   1  13   1     2904.66     3108.84     29.56 o 
   2  13   1      448.04      484.72      8.58 o 
   3  13   1     2197.97     2172.69     20.29 o 
   4  13   1      151.15      153.19      4.22 o 
   5  13   1     2499.02     2702.34     26.13 o 
   6  13   1      236.90      256.89      7.59 o 
   7  13   1     2567.40     2951.90     31.46 o 
   8  13   1      388.43      440.37      8.11 o 
   9  13   1     2049.49     2363.51     26.18 o 
  10  13   1        0.00       -3.33      3.33 o 
  11  13   1     1100.26     1117.22     20.38 o 
  12  13   1       20.81       17.56      6.35 o 
  13  13   1      386.04      417.35     20.30 o 
   1  14   1        0.21       -3.17      3.17 o 
   2  14   1       18.56       18.64      3.02 o 
   3  14   1      406.89      409.32      6.92 o 
   4  14   1      109.71      108.24      3.95 o 
   5  14   1       81.12       72.88      3.52 o 
   6  14   1        0.18        0.49      3.04 o 
   7  14   1      245.67      256.36      6.85 o 
   8  14   1      127.66      161.59      6.41 o 
   9  14   1       91.32       89.34      4.95 o 
  10  14   1        0.51       -2.33      3.39 o 
  11  14   1       38.71       30.05      5.75 o 
  12  14   1        1.45       -6.49      6.49 o 
  13  14   1        4.18        1.10      8.47 o 
  14  14   1       45.32       40.49     13.14 o 
   1  15   1     1266.20     1218.56     16.36 o 
   2  15   1      128.00      146.95      6.56 o 
   3  15   1     2330.93     2562.65     26.75 o 
   4  15   1       13.85       16.37      3.14 o 
   5  15   1      871.87      799.05     10.56 o 
   6  15   1      242.38      230.09      5.18 o 
   7  15   1      617.35      595.74     10.22 o 
   8  15   1        0.43       -4.85      4.85 o 
   9  15   1     1368.66     1593.59     24.75 o 
  10  15   1       54.20       59.94      4.78 o 
  11  15   1      597.87      651.76     15.40 o 
  12  15   1        5.41        4.12      7.74 o 
  13  15   1      264.33      287.59     12.78 o 
  14  15   1        0.83        0.31      9.98 o 
  15  15   1      458.51      593.49     28.13 o 
   1  16   1        2.20       -1.14      3.43 o 
   2  16   1       48.35       39.83      3.60 o 
   3  16   1      252.11      202.72      8.00 o 
   4  16   1       21.54       15.48      3.79 o 
   5  16   1        0.67        2.55      3.72 o 
   6  16   1       32.93       20.60      6.74 o 
   7  16   1       78.86       65.44      3.80 o 
   8  16   1        0.14        3.11      4.19 o 
   9  16   1        3.35        0.19      3.60 o 
  10  16   1        3.28       -2.85      5.04 o 
  11  16   1        1.07       -4.61      8.67 o 
  12  16   1        0.03        0.56      9.13 o 
  13  16   1       12.35       34.67     10.88 o 
  14  16   1        0.61       -4.23     10.16 o 
  15  16   1        6.33       13.67     11.81 o 
  16  16   1        0.18       31.95     16.70 o 
   1  17   1      941.09      928.79     15.94 o 
   2  17   1       12.73       16.79      4.04 o 
   3  17   1      819.61      779.29     12.95 o 
   4  17   1      268.11      248.59      8.24 o 
   5  17   1      483.58      421.73     11.00 o 
   6  17   1      396.97      396.97      8.28 o 
   7  17   1      393.67      372.90      7.88 o 
   8  17   1       26.80       28.95      6.53 o 
   9  17   1      591.84      628.80     21.02 o 
  10  17   1        0.64        9.38      6.20 o 
  11  17   1      502.89      545.13     17.87 o 
  12  17   1        0.10       14.57     11.19 o 
  13  17   1      238.41      278.41     19.13 o 
  14  17   1        7.25       20.22     11.90 o 
  15  17   1      292.81      338.44     18.65 o 
  16  17   1        2.90        6.53     24.10 o 
   1  18   1        4.15       -4.52      4.52 o 
   2  18   1       14.51       13.77      4.46 o 
   3  18   1        1.43       -1.83      4.36 o 
   4  18   1       11.54        0.69      5.75 o 
   5  18   1        3.76        3.21      4.53 o 
   6  18   1       16.80       17.11      4.04 o 
   7  18   1        2.16       -3.66      3.66 o 
   8  18   1       40.14       41.25      6.65 o 
   9  18   1        0.34       -6.00      6.00 o 
  10  18   1       72.94       66.17     11.88 o 
  11  18   1       15.70       34.34     10.24 o 
  12  18   1       18.01       17.11     10.84 o 
  13  18   1       19.42       20.02     14.06 o 
  14  18   1       15.18       13.82     11.51 o 
  15  18   1        0.11       18.39     21.31 o 
   1  19   1      491.47      468.03     10.68 o 
   2  19   1        0.61       -4.09      5.55 o 
   3  19   1      381.84      313.25      8.51 o 
   4  19   1        0.13       -0.16      6.97 o 
   5  19   1      386.19      339.00      8.71 o 
   6  19   1        0.39       13.06      7.08 o 
   7  19   1      630.45      703.20     22.16 o 
   8  19   1        3.84        1.49      8.07 o 
   9  19   1      708.49      774.35     35.56 o 
  10  19   1        0.66       22.71     12.51 o 
  11  19   1      324.23      379.86     20.59 o 
  12  19   1        9.64        9.05     13.62 o 
  13  19   1      101.52      112.98     14.92 o 
   1  20   1       14.73        3.19      6.22 o 
   2  20   1       17.67       29.58      6.22 o 
   3  20   1        7.27       -4.56      5.67 o 
   4  20   1       11.01        2.48      7.09 o 
   5  20   1        0.15       -6.32      6.32 o 
   6  20   1        8.27       15.99      8.58 o 
   7  20   1        2.76       -6.19      9.37 o 
   8  20   1       38.72       24.00     11.14 o 
   9  20   1        1.16        3.12     11.99 o 
  10  20   1        9.68       24.98     12.48 o 
  11  20   1       11.29        7.60     13.39 o 
  12  20   1        2.11       13.38     14.91 o 
   1  21   1      487.84      423.38     13.16 o 
   2  21   1       19.84       19.39      7.32 o 
   3  21   1      384.51      318.56     13.20 o 
   4  21   1       17.51       30.65      8.84 o 
   5  21   1      238.37      227.06     11.83 o 
   6  21   1        2.24        4.49     13.18 o 
   7  21   1      364.96      362.55     19.68 o 
   8  21   1       13.46        9.61     12.70 o 
   9  21   1      362.45      390.36     21.24 o 
  10  21   1       24.73       22.92     15.99 o 
   1  22   1       18.85       18.60      8.00 o 
   2  22   1        9.51       18.74      8.68 o 
   3  22   1        2.02       13.94      9.73 o 
   4  22   1        2.40       13.76     11.73 o 
   5  22   1        0.32       -6.60     13.23 o 
   6  22   1        3.66        1.85     11.96 o 
   7  22   1        0.00       12.41     14.27 o 
   8  22   1       10.72       10.08     27.45 o 
   1  23   1      376.54      340.36     13.63 o 
   2  23   1        3.12        2.12     16.12 o 
   3  23   1      130.20      125.39     30.27 o 
   4  23   1        2.75        0.98     15.65 o 
   0   0   2     1087.26      861.74     25.51 o 
   0   1   2       58.84       53.26      2.99 o 
   1   1   2      239.85      243.24      5.36 o 
   0   2   2     3100.72     2727.99     34.77 o 
   1   2   2        1.58        8.64      2.04 o 
   2   2   2     5938.52     5866.69     62.20 o 
   0   3   2       60.09       59.83      2.94 o 
   1   3   2      190.93      204.08      3.03 o 
   2   3   2     1238.80     1271.31     10.43 o 
   3   3   2        9.84       16.43      2.07 o 
   0   4   2     7684.42     7799.69     76.85 o 
   1   4   2      351.30      412.05      4.52 o 
   2   4   2     7605.63     7828.96     57.51 o 
   3   4   2     1043.95     1114.15      9.28 o 
   4   4   2     4635.80     4357.85     44.89 o 
   0   5   2       14.85       18.78      2.92 o 
   1   5   2       72.28       95.19      2.09 o 
   2   5   2      637.72      638.30      5.93 o 
   3   5   2      430.41      473.41      4.75 o 
   4   5   2      134.31      211.86      4.49 o 
   5   5   2     4336.86     4923.49     50.48 o 
   0   6   2     6329.18     6526.73     64.57 o 
   1   6   2      450.83      424.46      4.47 o 
   2   6   2     5073.79     5127.03     35.93 o 
   3   6   2      129.30      124.11      2.99 o 
   4   6   2     4078.36     4125.03     28.39 o 
   5   6   2     1901.45     1933.63     15.21 o 
   6   6   2     3404.59     3210.72     33.61 o 
   0   7   2       97.02      128.47      4.90 o 
   1   7   2      429.15      432.87      4.59 o 
   2   7   2      318.40      382.16      5.25 o 
   3   7   2       24.65       27.30      1.85 o 
   4   7   2      972.36     1049.97      8.59 o 
   5   7   2      884.72      955.17      8.33 o 
   6   7   2        7.84       16.92      2.53 o 
   7   7   2        0.26        3.87      2.87 o 
   0   8   2     4112.89     4031.08     44.28 o 
   1   8   2       11.03       10.14      2.07 o 
   2   8   2     5298.72     5649.43     43.25 o 
   3   8   2        1.99       11.67      1.94 o 
   4   8   2     5532.73     5954.89     43.12 o 
   5   8   2       35.73       41.42      2.68 o 
   6   8   2     2504.71     2560.11     21.28 o 
   7   8   2       66.83       64.13      2.84 o 
   8   8   2     1391.90     1368.62     16.77 o 
   0   9   2       74.12       72.60      3.64 o 
   1   9   2        7.74        8.35      2.42 o 
   2   9   2       19.08       21.14      2.14 o 
   3   9   2       16.53       17.48      2.32 o 
   4   9   2        1.62       -2.36      3.17 o 
   5   9   2       94.68      115.85      3.14 o 
   6   9   2       30.26       43.00      2.73 o 
   7   9   2      140.05      139.08      3.01 o 
   8   9   2      125.68      117.20      4.89 o 
   9   9   2        1.13       -3.62      3.77 o 
   0  10   2     5655.30     6204.27     61.44 o 
   1  10   2       29.26       28.57      2.35 o 
   2  10   2     4633.81     4825.91     38.48 o 
   3  10   2      100.57      139.32      4.19 o 
   4  10   2     3064.42     3250.12     26.76 o 
   5  10   2       43.84       32.91      2.56 o 
   6  10   2     2452.80     2551.96     23.00 o 
   7  10   2       23.89       27.21      3.61 o 
   8  10   2     1491.56     1572.46     14.38 o 
   9  10   2       21.44       21.29      3.84 o 
  10  10   2      576.72      546.17     14.79 o 
   0  11   2      635.75      697.94     11.38 o 
   1  11   2      118.50      119.46      3.35 o 
   2  11   2      235.11      204.32      5.23 o 
   3  11   2       84.57       74.16      4.26 o 
   4  11   2        3.11        0.17      2.70 o 
   5  11   2        0.23        3.50      2.73 o 
   6  11   2        1.05       -2.46      2.54 o 
   7  11   2       56.75       55.04      2.73 o 
   8  11   2       44.48       41.73      2.85 o 
   9  11   2       40.11       40.83      5.03 o 
  10  11   2        0.95        1.59      3.39 o 
  11  11   2        5.21       17.99      5.10 o 
   0  12   2     4796.06     5392.03     58.03 o 
   1  12   2       33.35       54.50      3.03 o 
   2  12   2     2094.14     2240.37     20.52 o 
   3  12   2       75.72       90.68      4.02 o 
   4  12   2      957.30      944.97     11.43 o 
   5  12   2      330.29      314.32      5.90 o 
   6  12   2     2018.80     2188.54     21.88 o 
   7  12   2        9.10       14.07      3.77 o 
   8  12   2     1275.04     1250.29     14.17 o 
   9  12   2       14.67        8.47      4.15 o 
  10  12   2      455.08      460.44      8.28 o 
  11  12   2       10.92       17.09      4.01 o 
  12  12   2      712.66      810.79     28.42 o 
   0  13   2      573.26      540.26     14.66 o 
   1  13   2        1.69       -2.77      2.77 o 
   2  13   2      107.13       81.09      3.58 o 
   3  13   2       43.00       31.04      4.05 o 
   4  13   2      477.75      548.05      8.03 o 
   5  13   2       35.50       28.11      3.29 o 
   6  13   2      127.56      123.03      6.05 o 
   7  13   2        3.49        9.63      3.82 o 
   8  13   2       70.76       80.25      5.30 o 
   9  13   2        2.81        2.21      3.93 o 
  10  13   2        3.34        2.19      4.15 o 
  11  13   2        3.01        6.94      4.25 o 
  12  13   2        3.74        8.74      5.01 o 
  13  13   2       37.97       38.39      7.79 o 
   0  14   2     1738.00     1826.30     25.26 o 
   1  14   2      194.51      205.02      5.13 o 
   2  14   2     1085.87     1095.30     13.04 o 
   3  14   2      154.84      139.70      5.01 o 
   4  14   2      904.58     1025.20     13.22 o 
   5  14   2       11.74       10.81      3.91 o 
   6  14   2     1337.84     1385.11     20.41 o 
   7  14   2       34.45       18.41      6.01 o 
   8  14   2      899.20      878.13     13.56 o 
   9  14   2       44.36       54.49      5.38 o 
  10  14   2      516.88      534.80     11.25 o 
  11  14   2        3.68        4.77      4.79 o 
  12  14   2      804.84      968.16     17.29 o 
  13  14   2        2.49        1.99      5.93 o 
  14  14   2      695.95      743.19     33.84 o 
   0  15   2        4.09       -1.49      4.78 o 
   1  15   2        1.28        0.18      3.38 o 
   2  15   2      134.60      140.96      5.98 o 
   3  15   2      124.39      147.70      7.90 o 
   4  15   2      187.78      166.13      5.86 o 
   5  15   2      283.11      309.16      6.70 o 
   6  15   2        9.35        4.77      3.65 o 
   7  15   2       19.24       28.55      4.13 o 
   8  15   2      110.63      111.44      5.81 o 
   9  15   2        0.48        1.20      5.29 o 
  10  15   2        8.57        7.50      5.72 o 
  11  15   2        0.08       -5.19      5.19 o 
  12  15   2        5.76       -1.49      5.80 o 
  13  15   2       93.73      112.16     12.67 o 
  14  15   2        0.00        1.61     10.33 o 
  15  15   2      120.67      183.17     19.56 o 
   0  16   2      854.81      790.58     16.73 o 
   1  16   2       77.69       69.15      4.40 o 
   2  16   2      808.41      851.82     12.29 o 
   3  16   2        0.05        4.16      3.81 o 
   4  16   2      960.88     1011.61     16.11 o 
   5  16   2      440.26      501.13     12.32 o 
   6  16   2     1054.01     1166.13     19.19 o 
   7  16   2       98.16       94.65      4.55 o 
   8  16   2      579.56      561.58     14.55 o 
   9  16   2        9.17       12.94      6.65 o 
  10  16   2      381.64      429.46     10.71 o 
  11  16   2        0.65        2.74      8.13 o 
  12  16   2      468.27      526.78     13.98 o 
  13  16   2        0.07       -7.31      9.66 o 
  14  16   2      221.28      215.61     13.71 o 
  15  16   2        2.75      -11.90     11.90 o 
  16  16   2       45.26       56.03     37.13 o 
   0  17   2        3.85        5.04      7.81 o 
   1  17   2       46.50       50.30      4.71 o 
   2  17   2       13.89       19.02      5.04 o 
   3  17   2       15.93       13.69      4.57 o 
   4  17   2        8.58        4.61      5.26 o 
   5  17   2       32.60       47.31      4.56 o 
   6  17   2       18.83        5.39      4.94 o 
   7  17   2        3.33        0.89      4.61 o 
   8  17   2        0.26        8.77      6.27 o 
   9  17   2       33.08       23.06      6.79 o 
  10  17   2        3.55        6.14      8.25 o 
  11  17   2        0.11       -7.60      7.60 o 
  12  17   2        0.70       -6.78     11.24 o 
  13  17   2        0.76       -6.63     12.44 o 
  14  17   2        5.73        5.32     13.66 o 
   0  18   2      544.41      534.30     14.91 o 
   1  18   2        0.03        7.39      4.81 o 
   2  18   2      407.50      348.88      8.26 o 
   3  18   2        0.57        6.07      4.97 o 
   4  18   2      414.10      389.43      9.53 o 
   5  18   2       31.30       24.36      5.83 o 
   6  18   2      596.74      591.38     12.50 o 
   7  18   2       89.59      106.41      8.44 o 
   8  18   2      469.33      498.61     20.67 o 
   9  18   2        0.67       16.45     10.77 o 
  10  18   2      352.64      385.74     17.21 o 
  11  18   2        0.15       -6.13     11.57 o 
  12  18   2      305.33      352.84     17.70 o 
  13  18   2       13.96      -13.98     13.98 o 
   0  19   2       37.24       39.16      9.20 o 
   1  19   2        6.64       -0.06      5.80 o 
   2  19   2       22.52       24.39      6.55 o 
   3  19   2       14.75        0.47      6.10 o 
   4  19   2       25.63       30.51      6.85 o 
   5  19   2        1.33       -4.01      6.79 o 
   6  19   2        6.38        1.03      7.76 o 
   7  19   2        3.59       -7.70      7.87 o 
   8  19   2        3.41      -11.46     11.46 o 
   9  19   2       17.36       22.26     12.22 o 
  10  19   2        1.98       -0.19     12.40 o 
  11  19   2        1.54       20.33     18.35 o 
  12  19   2        1.44        7.73     18.37 o 
   0  20   2      161.20      118.32     10.51 o 
   1  20   2       11.98       13.69      7.02 o 
   2  20   2      213.51      171.34     11.55 o 
   3  20   2       17.10       12.84      7.46 o 
   4  20   2      232.01      215.67     12.86 o 
   5  20   2        4.77       -1.49     16.80 o 
   6  20   2      229.76      217.80     15.58 o 
   7  20   2        4.86        1.13     10.62 o 
   8  20   2      362.27      409.01     22.98 o 
   9  20   2        0.01       10.55     16.15 o 
  10  20   2      348.41      428.87     19.12 o 
   0  21   2        4.85        6.31     11.83 o 
   1  21   2        2.56       -1.50      7.88 o 
   2  21   2        1.88        7.14      9.18 o 
   3  21   2        4.71       24.48      9.23 o 
   4  21   2        4.66       -0.77     10.36 o 
   5  21   2        0.03      -12.33     12.33 o 
   6  21   2        0.09      -13.20     27.07 o 
   7  21   2        0.34       18.75     14.44 o 
   8  21   2        8.72        6.78     14.71 o 
   0  22   2       62.51       59.98     14.25 o 
   1  22   2        0.00       13.19     12.24 o 
   2  22   2      192.04      160.71     12.68 o 
   3  22   2        0.38       11.06     12.72 o 
   4  22   2      283.83      288.09     14.86 o 
   5  22   2        0.02       -0.49     16.46 o 
   1   1   3     9754.78    10767.72    127.52 o 
   1   2   3      461.20      462.79      5.53 o 
   2   2   3      205.71      208.79      4.72 o 
   1   3   3     3215.36     3103.31     26.96 o 
   2   3   3       11.96       15.13      1.82 o 
   3   3   3     2262.85     2054.37     23.90 o 
   1   4   3      143.17      150.96      3.34 o 
   2   4   3       93.49       95.26      2.76 o 
   3   4   3       61.78       56.67      2.70 o 
   4   4   3       49.84       51.00      3.62 o 
   1   5   3     2359.31     2210.19     18.67 o 
   2   5   3       17.39       17.31      2.60 o 
   3   5   3     3149.90     3049.92     24.58 o 
   4   5   3        6.29        4.13      2.35 o 
   5   5   3     2160.22     2021.69     26.17 o 
   1   6   3       41.36       43.68      2.81 o 
   2   6   3       59.32       59.97      2.58 o 
   3   6   3       58.96       60.18      2.70 o 
   4   6   3       68.62       69.20      2.65 o 
   5   6   3      171.72      195.61      3.66 o 
   6   6   3       70.19       86.26      5.35 o 
   1   7   3     3588.32     3741.10     30.73 o 
   2   7   3      414.97      457.02      5.58 o 
   3   7   3     2247.48     2151.52     18.07 o 
   4   7   3        5.18        5.19      2.23 o 
   5   7   3     1708.14     1652.90     14.40 o 
   6   7   3       21.25       18.60      2.62 o 
   7   7   3     2542.84     2813.97     32.67 o 
   1   8   3      380.15      348.35      5.01 o 
   2   8   3        1.36       -2.61      2.61 o 
   3   8   3      313.73      378.23      5.20 o 
   4   8   3        4.04        3.23      2.54 o 
   5   8   3      123.16      116.58      3.36 o 
   6   8   3       68.37       58.46      3.32 o 
   7   8   3      322.06      344.74      7.47 o 
   8   8   3      135.99      131.83      4.95 o 
   1   9   3     2517.80     2726.33     23.41 o 
   2   9   3     1261.20     1287.56     13.76 o 
   3   9   3     1648.96     1686.20     15.51 o 
   4   9   3        3.01       -2.38      2.66 o 
   5   9   3     1791.87     1840.01     16.15 o 
   6   9   3       17.14       19.34      2.82 o 
   7   9   3     2316.18     2605.27     22.99 o 
   8   9   3      529.25      494.99      6.69 o 
   9   9   3     1709.43     1904.01     25.64 o 
   1  10   3      630.59      589.80      7.11 o 
   2  10   3      261.99      260.61      4.66 o 
   3  10   3      252.61      250.32      4.72 o 
   4  10   3        0.09       -1.34      2.90 o 
   5  10   3        0.68       -2.79      2.79 o 
   6  10   3       83.74       77.14      3.55 o 
   7  10   3      211.74      198.53      4.64 o 
   8  10   3        1.77       -1.67      2.97 o 
   9  10   3       45.38       41.78      3.48 o 
  10  10   3       98.22       90.63     10.30 o 
   1  11   3      706.62      660.25      8.45 o 
   2  11   3       19.89       18.73      5.12 o 
   3  11   3     1879.34     1912.16     19.70 o 
   4  11   3        4.02        4.52      3.00 o 
   5  11   3     1435.19     1523.46     18.07 o 
   6  11   3        1.97        5.01      3.01 o 
   7  11   3      873.49      932.28     12.66 o 
   8  11   3        9.16        2.66      3.19 o 
   9  11   3      934.77      986.19     12.08 o 
  10  11   3       38.62       34.42      3.92 o 
  11  11   3      916.31     1027.82     24.51 o 
   1  12   3      617.49      597.15      9.40 o 
   2  12   3       12.06       10.91      3.16 o 
   3  12   3        2.99       -3.21      3.21 o 
   4  12   3        0.31       -3.36      3.36 o 
   5  12   3       10.21        3.32      3.39 o 
   6  12   3        7.88        7.14      3.85 o 
   7  12   3        5.21        7.10      3.48 o 
   8  12   3        0.72        7.17      3.28 o 
   9  12   3      125.15      119.98      4.43 o 
  10  12   3       18.61       22.85      3.89 o 
  11  12   3      144.41      120.81      6.35 o 
  12  12   3        4.69       -8.80      8.93 o 
   1  13   3      559.09      531.37      8.93 o 
   2  13   3       36.14       34.03      3.56 o 
   3  13   3     1181.07     1181.71     13.93 o 
   4  13   3        7.91        7.18      3.60 o 
   5  13   3      938.97      986.61     17.20 o 
   6  13   3        0.12       -1.98      3.72 o 
   7  13   3      484.39      502.38      9.05 o 
   8  13   3        1.05       -1.81      3.81 o 
   9  13   3      500.39      527.08     14.44 o 
  10  13   3        2.04       -0.88      4.89 o 
  11  13   3      569.64      644.86     16.28 o 
  12  13   3       15.92       13.46      6.55 o 
  13  13   3      398.61      461.27     24.15 o 
   1  14   3       53.44       39.65      4.18 o 
   2  14   3       33.50       25.56      4.06 o 
   3  14   3       12.48        2.35      4.42 o 
   4  14   3       29.93       24.54      4.25 o 
   5  14   3       37.13       34.68      4.38 o 
   6  14   3       35.93       33.00      4.00 o 
   7  14   3        1.19       -4.04      4.04 o 
   8  14   3       40.77       30.84      5.12 o 
   9  14   3       16.22       12.00      4.02 o 
  10  14   3       19.17       23.83      5.63 o 
  11  14   3        1.52        4.38      6.49 o 
  12  14   3        1.27        1.41      6.76 o 
  13  14   3        2.92        9.62      8.17 o 
  14  14   3        2.08       -9.37     14.01 o 
   1  15   3      883.88      931.78     13.63 o 
   2  15   3        0.82        5.43      4.22 o 
   3  15   3      595.72      570.52     10.10 o 
   4  15   3        7.40       10.53      3.96 o 
   5  15   3      632.50      594.83     11.12 o 
   6  15   3        6.47        3.30      4.45 o 
   7  15   3      588.19      643.33     11.72 o 
   8  15   3        1.86       -2.25      4.65 o 
   9  15   3      374.59      371.00     10.93 o 
  10  15   3       23.29       24.99      7.96 o 
  11  15   3      274.72      290.90     10.60 o 
  12  15   3        0.76       -4.58      8.61 o 
  13  15   3      208.93      237.35     16.18 o 
  14  15   3        0.28       -9.53     15.39 o 
   1  16   3        0.06       -4.98      4.98 o 
   2  16   3       11.04       10.16      6.76 o 
   3  16   3       23.15       12.99      4.52 o 
   4  16   3       42.02       40.11      5.24 o 
   5  16   3        6.57        8.43      4.95 o 
   6  16   3       68.02       82.66      5.60 o 
   7  16   3        8.20        6.97      5.16 o 
   8  16   3        4.83        3.75      6.55 o 
   9  16   3        2.84       -3.44      7.03 o 
  10  16   3        2.60       13.00     10.46 o 
  11  16   3        1.33        7.02      9.15 o 
  12  16   3        1.21        1.62     10.65 o 
  13  16   3        7.81       11.98     13.93 o 
   1  17   3      590.69      548.26     15.99 o 
   2  17   3       67.40       76.37      6.17 o 
   3  17   3      600.55      578.24     11.71 o 
   4  17   3       14.02       14.23      4.99 o 
   5  17   3      472.84      469.53     13.76 o 
   6  17   3        8.34       11.04      6.02 o 
   7  17   3      372.91      363.92     11.70 o 
   8  17   3       23.81       25.70      7.95 o 
   9  17   3      251.17      271.07     12.05 o 
  10  17   3        0.23      -10.12     10.12 o 
  11  17   3      147.25      141.54     14.43 o 
  12  17   3        2.51       -5.16     13.20 o 
   1  18   3       52.40       42.23      6.64 o 
   2  18   3       35.18       18.73      6.78 o 
   3  18   3      107.53      103.47      7.09 o 
   4  18   3        0.03       -3.29      6.23 o 
   5  18   3        4.36       -3.17      6.98 o 
   6  18   3       14.77        9.01      7.98 o 
   7  18   3       70.49       89.04      9.62 o 
   8  18   3        6.02       10.92     11.85 o 
   9  18   3        1.28       15.70     11.30 o 
  10  18   3       19.26       14.32     22.14 o 
  11  18   3       15.01       -1.06     22.53 o 
   1  19   3      268.17      217.95      9.41 o 
   2  19   3      113.11      116.71      8.78 o 
   3  19   3      444.14      434.81     17.70 o 
   4  19   3        5.34      -10.15     10.15 o 
   5  19   3      363.29      380.32     23.26 o 
   6  19   3        1.60       17.90     11.31 o 
   7  19   3      118.18      114.25     22.57 o 
   8  19   3        5.38       12.12     12.99 o 
   9  19   3       62.27       40.80     17.23 o 
   1  20   3       31.65       19.35     11.80 o 
   2  20   3        0.23       -6.75     10.67 o 
   3  20   3       46.55       41.58     12.26 o 
   4  20   3        1.19        2.42     13.06 o 
   5  20   3        0.01        4.03     13.72 o 
   6  20   3        1.07       18.51     13.00 o 
   1  21   3      124.44      107.64     17.57 o 
   2  21   3       13.22       13.98     23.51 o 
   0   0   4      647.35      469.50     14.87 o 
   0   1   4        0.10       -4.78      4.78 o 
   1   1   4      213.39      216.96      6.52 o 
   0   2   4     2159.25     2186.50     29.97 o 
   1   2   4      102.35      105.59      3.77 o 
   2   2   4     1906.91     1785.01     25.40 o 
   0   3   4       13.50       15.02      4.83 o 
   1   3   4      112.59      143.23      3.99 o 
   2   3   4       17.76       21.94      3.58 o 
   3   3   4       52.10       49.47      5.66 o 
   0   4   4     2393.39     2439.43     32.92 o 
   1   4   4       91.35       93.49      4.03 o 
   2   4   4     2031.73     2124.64     21.18 o 
   3   4   4       21.28       22.40      3.43 o 
   4   4   4     2178.95     2235.74     30.39 o 
   0   5   4       73.43       64.28      4.90 o 
   1   5   4        0.28        4.28      3.07 o 
   2   5   4       53.40       54.74      4.40 o 
   3   5   4       66.52       59.97      3.91 o 
   4   5   4      103.62       97.13      4.10 o 
   5   5   4      643.68      712.87     14.05 o 
   0   6   4      840.37      861.03     13.91 o 
   1   6   4       75.64       67.59      3.64 o 
   2   6   4     1691.59     1715.71     16.87 o 
   3   6   4        0.41        3.49      3.90 o 
   4   6   4     2009.61     2169.47     20.78 o 
   5   6   4       94.28       89.94      6.12 o 
   6   6   4     1199.54     1334.78     20.52 o 
   0   7   4       78.34       66.56      6.10 o 
   1   7   4      201.15      211.09      5.31 o 
   2   7   4       73.52       69.76      5.09 o 
   3   7   4        4.97        6.04      3.22 o 
   4   7   4        0.32        7.60      3.49 o 
   5   7   4      377.19      347.39      6.39 o 
   6   7   4       43.49       48.57      3.97 o 
   7   7   4       12.73        5.80      5.44 o 
   0   8   4      720.05      655.20     12.55 o 
   1   8   4      163.67      165.00      5.00 o 
   2   8   4      457.71      458.34      7.63 o 
   3   8   4      148.17      144.27      4.41 o 
   4   8   4      707.20      746.89      9.57 o 
   5   8   4       34.92       27.59      3.91 o 
   6   8   4     1094.45     1119.42     13.15 o 
   7   8   4        2.19        8.48      3.72 o 
   8   8   4      578.85      545.72     14.40 o 
   0   9   4       29.61       18.10      5.77 o 
   1   9   4       46.06       51.28      5.02 o 
   2   9   4       28.35       26.62      4.79 o 
   3   9   4      109.24      126.14      5.52 o 
   4   9   4       78.58       74.52      5.07 o 
   5   9   4        5.87        6.69      3.76 o 
   6   9   4       44.93       52.98      3.96 o 
   7   9   4        0.08       -4.84      4.84 o 
   8   9   4      144.02      147.15      6.09 o 
   9   9   4       30.90       32.54      8.35 o 
   0  10   4      402.09      366.71     10.82 o 
   1  10   4       41.17       37.77      6.08 o 
   2  10   4      398.13      382.86      7.70 o 
   3  10   4       72.52       81.31      4.82 o 
   4  10   4      567.75      582.55     12.66 o 
   5  10   4        7.38        2.88      4.27 o 
   6  10   4      631.01      618.61     10.68 o 
   7  10   4       36.21       42.23      4.49 o 
   8  10   4      598.87      645.24     10.72 o 
   9  10   4        5.05        5.05      4.45 o 
  10  10   4      843.40      950.30     21.84 o 
   0  11   4      350.69      360.04     12.63 o 
   1  11   4        2.43       10.76      4.39 o 
   2  11   4       71.85       68.94      5.22 o 
   3  11   4       16.88       15.32      6.04 o 
   4  11   4       16.75        5.91      4.41 o 
   5  11   4        9.63       13.17      4.29 o 
   6  11   4        0.62        2.04      4.34 o 
   7  11   4       32.42       43.50      5.30 o 
   8  11   4        0.04        2.78      4.67 o 
   9  11   4       41.99       47.73      5.52 o 
  10  11   4       84.01       70.80      5.34 o 
  11  11   4      195.53      190.70     12.02 o 
   0  12   4      398.62      357.70     11.50 o 
   1  12   4        0.02        8.28      4.51 o 
   2  12   4      996.35     1070.53     14.64 o 
   3  12   4       18.01       12.31      6.18 o 
   4  12   4     1016.84     1079.61     15.24 o 
   5  12   4        0.09       -6.35      6.35 o 
   6  12   4      382.54      392.11      8.85 o 
   7  12   4       60.60       67.14      5.69 o 
   8  12   4      771.07      843.09     13.24 o 
   9  12   4        4.41       -5.46      5.46 o 
  10  12   4      693.57      781.54     16.43 o 
  11  12   4       32.48       29.06      7.84 o 
  12  12   4      115.60      101.98     17.60 o 
   0  13   4       39.43       28.09      9.47 o 
   1  13   4       26.07       30.16      6.15 o 
   2  13   4        0.40        8.19      5.03 o 
   3  13   4       28.89       21.92      8.59 o 
   4  13   4        1.52        3.16      6.14 o 
   5  13   4        0.58        8.32      6.37 o 
   6  13   4       18.97       29.35      6.30 o 
   7  13   4        0.30       -1.01      6.00 o 
   8  13   4       40.36       53.80      6.94 o 
   9  13   4        0.08        4.70      6.15 o 
  10  13   4       26.78       27.22      8.69 o 
  11  13   4        6.06        8.73      8.53 o 
  12  13   4       22.09       18.83     10.90 o 
  13  13   4        0.18        0.32     14.51 o 
   0  14   4      669.53      681.34     17.92 o 
   1  14   4        9.10        3.30      6.08 o 
   2  14   4      626.22      632.92     11.93 o 
   3  14   4        1.82        8.07      5.66 o 
   4  14   4      537.56      538.92     16.41 o 
   5  14   4        3.60       -0.49      8.40 o 
   6  14   4      389.08      388.18     11.48 o 
   7  14   4        3.07        2.48      7.15 o 
   8  14   4      362.56      376.14     11.44 o 
   9  14   4        0.16        1.37      8.42 o 
  10  14   4      337.92      328.79     19.43 o 
  11  14   4       13.19        8.62     10.54 o 
  12  14   4       90.26      104.14     12.93 o 
   0  15   4       19.39       18.91      8.77 o 
   1  15   4        0.99       -6.12      6.12 o 
   2  15   4        1.84        7.78      6.85 o 
   3  15   4       43.91       45.42      6.58 o 
   4  15   4        5.97        0.62      6.94 o 
   5  15   4       48.59       43.93      8.93 o 
   6  15   4        1.45       -6.54     11.28 o 
   7  15   4        1.78       18.14      9.53 o 
   8  15   4        0.01        8.78     10.51 o 
   9  15   4        4.10        0.17      9.96 o 
  10  15   4        5.13       -4.84     14.92 o 
  11  15   4        0.06      -12.59     12.94 o 
   0  16   4      278.53      214.58     18.47 o 
   1  16   4        0.18       17.59      6.87 o 
   2  16   4      257.36      213.15      9.27 o 
   3  16   4        7.29       19.56      7.55 o 
   4  16   4      164.34      158.39     11.09 o 
   5  16   4        4.06       -0.34      9.26 o 
   6  16   4      101.92      109.59     12.58 o 
   7  16   4       13.21       36.99     11.73 o 
   8  16   4      178.69      207.02     13.93 o 
   9  16   4        0.03      -12.98     12.98 o 
   0  17   4       16.79       34.46     15.04 o 
   1  17   4        3.88       30.90     10.15 o 
   2  17   4       30.24       23.79     10.42 o 
   3  17   4        1.10       -4.75      9.82 o 
   4  17   4        0.95       -6.84     10.04 o 
   5  17   4        5.03        2.83     11.84 o 
   6  17   4       17.51       35.38     12.41 o 
   7  17   4        7.70       27.15     11.66 o 
   8  17   4        0.04       16.15     13.34 o 
   0  18   4      182.54      159.21     23.81 o 
   1  18   4        5.65        4.28     12.18 o 
   2  18   4      227.85      215.05     17.31 o 
   3  18   4       13.46       47.90     13.51 o 
   4  18   4      117.80       91.73     15.49 o 
   5  18   4        0.31      -11.15     18.46 o 
   1   1   5      794.17      844.10     14.44 o 
   1   2   5        1.34        0.72      4.45 o 
   2   2   5        0.58        2.09      6.09 o 
   1   3   5      864.14      853.29     11.53 o 
   2   3   5        2.49        6.17      4.70 o 
   3   3   5       66.32       65.33      8.70 o 
   1   4   5        7.15       13.08      4.66 o 
   2   4   5      100.11       99.53      5.37 o 
   3   4   5       64.70       51.58      5.44 o 
   4   4   5      355.12      359.79     14.39 o 
   1   5   5      613.32      600.80     12.36 o 
   2   5   5        4.05       12.79      4.47 o 
   3   5   5      518.44      510.87     13.70 o 
   4   5   5        0.99        6.04      4.50 o 
   5   5   5      177.18      165.17     11.03 o 
   1   6   5        1.15       -4.35      4.35 o 
   2   6   5       73.91       71.23      5.36 o 
   3   6   5      147.73      156.70      6.69 o 
   4   6   5      187.63      214.70      9.40 o 
   5   6   5       20.51       25.86      6.82 o 
   6   6   5      463.29      497.56     15.71 o 
   1   7   5      639.29      682.83     12.60 o 
   2   7   5       14.30       13.89      7.28 o 
   3   7   5     1221.36     1308.61     18.28 o 
   4   7   5       89.25       97.71      6.32 o 
   5   7   5      407.96      395.24     11.97 o 
   6   7   5       76.55       77.87      6.79 o 
   7   7   5      113.83      119.88     10.55 o 
   1   8   5        0.62       -5.31      5.31 o 
   2   8   5       11.84       14.83      5.49 o 
   3   8   5       42.91       29.45      5.84 o 
   4   8   5       48.00       42.61      5.68 o 
   5   8   5       11.83        8.18      7.40 o 
   6   8   5        6.18        8.49      5.37 o 
   7   8   5       11.57        4.43      5.99 o 
   8   8   5       13.92       14.34      8.34 o 
   1   9   5      706.60      731.06     13.48 o 
   2   9   5        0.08        0.19      6.41 o 
   3   9   5      610.23      647.39     15.80 o 
   4   9   5        2.44       -6.39      6.39 o 
   5   9   5      720.52      771.80     13.69 o 
   6   9   5        8.90       -5.91      5.91 o 
   7   9   5      303.06      312.87     10.56 o 
   8   9   5        3.38       -5.25      6.06 o 
   9   9   5      124.24      151.39     11.37 o 
   1  10   5       10.11       12.82      6.91 o 
   2  10   5        1.98       -6.27      6.27 o 
   3  10   5        6.88        1.45      7.93 o 
   4  10   5        0.09       -6.45      6.78 o 
   5  10   5        4.32        7.67      8.14 o 
   6  10   5       19.36       29.61      8.00 o 
   7  10   5        2.51       -2.95      6.60 o 
   8  10   5        4.80       13.60      7.07 o 
   9  10   5        3.89       26.77      8.02 o 
  10  10   5        0.89       23.37     12.18 o 
   1  11   5      443.05      442.16     11.97 o 
   2  11   5        7.60       10.27      8.18 o 
   3  11   5      358.85      353.21     11.85 o 
   4  11   5        0.29        6.83      7.03 o 
   5  11   5      173.64      184.35     11.55 o 
   6  11   5        0.74       -9.28     11.72 o 
   7  11   5      238.74      265.29     11.60 o 
   8  11   5        1.68       11.01      9.42 o 
   9  11   5      227.94      245.63     12.16 o 
  10  11   5        1.41        5.44     12.19 o 
   1  12   5       18.57       23.33      8.39 o 
   2  12   5        1.56       -6.44      7.85 o 
   3  12   5       23.69        6.66      8.01 o 
   4  12   5        8.45       13.65      8.20 o 
   5  12   5        0.12       10.64      7.78 o 
   6  12   5        2.29       14.50      8.57 o 
   7  12   5        0.06        5.76     13.59 o 
   8  12   5       14.09        4.80      9.85 o 
   9  12   5        7.15        5.87     11.15 o 
   1  13   5      278.96      276.12     13.95 o 
   2  13   5       33.00       27.38      8.37 o 
   3  13   5      124.29      123.90     10.06 o 
   4  13   5        5.03       -8.16     10.00 o 
   5  13   5      104.96       99.12     10.22 o 
   6  13   5        2.83       -0.89     10.55 o 
   7  13   5      155.74      142.95     15.40 o 
   8  13   5       11.45       26.24     12.76 o 
   1  14   5        6.59       -3.73     10.75 o 
   2  14   5       14.83       11.70     10.80 o 
   3  14   5        1.28       12.06     10.65 o 
   4  14   5       79.04       91.25     10.60 o 
   5  14   5       14.38       31.30     10.53 o 
   6  14   5        2.05      -12.03     12.03 o 
   1  15   5      142.94      125.27     14.29 o 
   2  15   5        0.01       19.33     10.94 o 
   3  15   5       80.43       64.54     12.30 o 
   0   0   6        5.53       -9.77     24.75 o 
   0   1   6       46.27       52.55     14.98 o 
   1   1   6       13.13       19.01     14.21 o 
   0   2   6      172.17      192.07     24.20 o 
   1   2   6        2.23       15.19      9.61 o 
   2   2   6      291.64      284.00     19.85 o 
   0   3   6       20.29       24.24     15.02 o 
   1   3   6        2.41        5.78      9.92 o 
   2   3   6        0.27       18.21     10.62 o 
   3   3   6        3.07        9.12     14.96 o 
   0   4   6      310.30      301.57     21.18 o 
   1   4   6       13.50       29.22     10.36 o 
   2   4   6      365.52      403.35     16.04 o 
   3   4   6       14.37        7.23     11.32 o 
   4   4   6      426.82      488.70     26.13 o 
   0   5   6       32.04       20.95     14.82 o 
   1   5   6        0.54      -10.49     10.49 o 
   2   5   6        7.89       25.53     10.29 o 
   3   5   6        4.80        0.72     10.49 o 
   4   5   6        6.08       -9.93      9.93 o 
   5   5   6        2.45       11.58     16.00 o 
   0   6   6       93.79       86.60     17.71 o 
   1   6   6       28.92        6.13     10.36 o 
   2   6   6      160.52      166.38     12.51 o 
   3   6   6       12.97        3.31     10.13 o 
   4   6   6      189.44      181.69     13.86 o 
   5   6   6        4.56        0.75     10.74 o 
   6   6   6      211.18      249.64     20.61 o 
   0   7   6        1.80      -14.72     14.72 o 
   1   7   6       34.78       44.45     11.18 o 
   2   7   6       56.51       62.53     12.14 o 
   3   7   6       19.67       16.87     11.96 o 
   4   7   6       51.15       32.16     11.89 o 
   5   7   6        5.14       -5.54     11.75 o 
   6   7   6        2.94        6.87     12.19 o 
   0   8   6      555.96      536.63     41.00 o 
   1   8   6       15.67        7.07     12.09 o 
   2   8   6      123.17      125.91     15.93 o 
   3   8   6       56.04       53.20     11.85 o 
   4   8   6       33.29       34.69     11.46 o 
   5   8   6        8.03        4.34     12.26 o 
   0   9   6       32.38       30.77     17.96 o 
   1   9   6        4.96        0.03     12.21 o 
   2   9   6        0.21       13.50     12.61 o 
   3   9   6        0.41        2.75     13.07 o 
                                                 
